# Supplementary material for: Mice lacking two alleles of the schizophrenia risk gene Tcf4 and Olig2 display deficits in anxiety-related behavior, sensorimotor gating, and cognition
Source: Front Cell Neurosci. 2026 Jul 1;20:1837159. doi: 10.3389/fncel.2026.1837159 (PMC13368340; doi:10.3389/fncel.2026.1837159)
Supplement: Supplementary file 5 [file Table_1.XLSX]

## Sheet: 工作表1
RFID	Genotype	Sex	TST_Immobile Time	OF_Rotations	OF_Center Distance	OF_Center Time	OF_Center Entries	OF_Fecal Pellets	IC_Place Learning	IC_Sucrose Preference	YM_Spontaneous Alternations	IC_Serial reversal learning	FC_Context Freezing Episodes	FC_Context Freezing Time	FC_Cue Freezing Episodes	FC_Cue Freezing Time	RFC_Context Freezing Episodes	RFC_Context Freezing Time	RFC_Cue Freezing Episodes	RFC_Cue Freezing Time	SI_Preference Index	SI_Discrimination Index	SI_Free Interaction	OF_Mean speed	IC_General Activity	IC_Nocturnality	PPI_Baseline	PPI_Prepulse 70 dB	PPI_Prepulse 75 dB	PPI_Prepulse 80 dB
941000025345039	WT	Female	195.1	43	19.844	406.5	97	5	0.380753	0.936076	62	224.147	7	87.25	9.5	61.5	13.75	69.5	10.5	57.75	0.455806	-0.108359	90.0927	0.05	8.11671	0.565618	778.4	31.0123	43.5509	78.4173
941000025345043	KO	Male	96.6	35	15.065	296.7	106	5	0.447124	-0.573272	50	252.815	6	80.8333	3	85.5833	3.25	81.0833	6.25	71	0.404797	0.0569324	90.7559	0.05	5.24503	0.368171	864.8	21.3922	43.3164	63.9339
941000025345044	WT	Male	131.5	28	13.189	177.4	95	2	0.538106	0.361627	59	273.521	9.25	70.3333	6.5	42.3333	7	75.5	9.75	35.4167	0.529771	0.103729	90.9841	0.043	6.14204	0.736308	1409.4	26.3162	51.121	64.4813
941000025345045	WT	Male	152.5	21	6.98	99.3	54	5	0.703154	-0.614632	28	292.8	14.5	49.6667	9.75	48.8333	14.25	52.25	8.25	18.25	-0.239593	0.366177	69.9138	0.034	3.7687	0.365289	961.4	19.4716	27.7408	36.7173
941000025345051	WT	Male	92.7	30	17.138	399.1	83	8	0.771812	-0.602649	56	252.123	8.5	66	4.5	71.25	10.25	66.0833	8.25	69.1667	0.0766803	-0.00465839	71.7484	0.042	1.71927	0.492754	616.7	79.7795	88.9249	87.5628
941000025345055	WT	Male	64.3	19	7.09	278.5	53	6	0.775378	-0.328288	67	202.951	7.25	85.25	13	51.5	10.75	76.1667	14.5	59.5	0.640783	-0.106313	78.3879	0.028	3.15823	0.337278	896	61.0826	75.279	77.3214
941000025345059	WT	Female	49.9	34	14.108	320.4	78	4	0.576531	0.202955	60	190.314	7	68.0833	9.25	56	7.25	73.4167	10.75	56.0833	0.304609	0.490264	64.3965	0.047	5.15159	0.429262	510.8	49.0211	73.2185	66.2294
941000025345062	KO	Male	157.8	39	13.936	318.8	120	4	0.556017	-1	69	275.89	11.25	42.5833	7.5	39.1667	11.75	37.5	8.5	26	0.516937	0.0280205	69.9711	0.046	4.0677	0.589587	611.6	63.9961	88.6691	83.9111
941000025345067	WT	Female	27	32	14.592	310.6	81	0	0.632509	0	31	180.609	9.75	53.5833	7	72.4167	8.25	78.6667	10.5	42.6667	0.0764455	0.677954	62.8587	0.047	1.64452	0.712121	1359.8	8.42771	36.8437	52.5004
941000025345071	KO	Male	138.4	24	15.639	348.7	87	3	-0.97561	-0.878738	53	226.246	3.25	91.5	8	75.9167	6.5	92.3333	11.25	77.3333	-0.195107	0.211564	64.0033	0.043	7.3256	0.494898	1177.9	74.463	75.745	77.791
941000025345073	WT	Female	194.1	28	15.451	303.5	80	2	0.464668	1	74	196.99	7.75	32.4167	9	55.5	9.5	53.0833	10.75	53.5833	0.334977	0.405164	48.3198	0.047	6.304	0.660079	1095.6	77.0537	84.3191	90.115
941000025345074	KO	Male	32.7	19	11.825	401.7	76	5	0.290323	-0.820628	54	292.475	9.5	79.4167	8.75	57.6667	9	80.0833	11.5	47.5833	0.329475	0.116736	72.5227	0.032	3.33888	0.462687	237.8	65.0967	78.4272	77.0395
941000025345075	KO	Female	46.8	29	15.989	364.9	98	3	0.714286	0.884629	36	50	9.5	78.5	9.75	62.5	11.75	62.1667	11.75	44.3333	0.395389	0.0216524	76.1846	0.041	4.07393	0.373089	319.8	56.6917	70.2314	77.8299
941000025345078	KO	Female	19.2	31	22.598	308.7	115	6	-0.106599	0.26462	45	204.378	13.5	62.8333	12.25	53.1667	9	75.4167	12	41.5833	0.452878	0.276596	74.4851	0.063	6.22302	0.717718	305.7	56.068	74.9428	79.7187
941000025345079	WT	Female	72.1	20	7.595	371.2	58	2	0.72314	1	61	210.48	8.25	59.9167	7	48.3333	10	65.4167	7.5	33.4167	0.583632	-0.24026	76.3961	0.024	4.74669	0.55643	831.9	52.6265	69.0588	75.8144
941000025345083	KO	Female	51.5	29	18.249	261.9	104	2	0.460123	0.982351	100	241.497	6.25	65.1667	9.5	53.0833	11	74.25	11.25	59.6667	0.242649	-0.0404558	55.2687	0.059	5.69353	0.636761	517.1	68.6714	88.861	90.5628
941000025345087	KO	Female	47.2	28	16.752	274.9	78	1	0.637982	-0.996477	50	272.776	8.5	42.6667	9.75	65.5833	5.75	64.8333	8.75	63.5833	0.216107	-0.0178306	93.9897	0.046	3.80607	0.515548	618.6	89.4116	89.6217	90.624
941000025345093	KO	Female	69.1	37	17.813	301.9	83	0	0.48951	0.902951	45	256.151	13.75	53.4167	10.25	50.1667	2.75	96.1667	13	44.25	0.301697	-0.243594	58.73	0.055	2.76579	0.675676	270.6	62.7864	72.4686	81.966
941000025345100	WT	Female	42.4	32	13.31	140.1	74	3	0.453773	0.764537	71	228.71	8	46.9167	9	73.5833	7.25	68	8.25	73.75	0.473269	0.273885	99.9421	0.051	7.31937	0.506383	678.3	25.9325	35.6185	48.9459
941000025345120	WT	Female	99.3	25	5.441	93.6	41	10	0.252427	0.587611	75	178.615	10.25	78.6667	14.25	56.4167	13	72.3333	13.75	72.6667	-0.553354	0.281324	94.8065	0.024	7.26953	0.578406	310.1	70.5901	80.0387	70.7514
941000025345121	WT	Female	21.2	29	16.467	344.5	87	5	0.598854	-0.371604	76	187.363	11	65.5833	15	58	13.25	40.8333	13.75	53.1667	0.562921	-0.26053	79.5206	0.049	5.20142	0.71497	874.9	44.6908	63.9502	68.7964
941000025345122	WT	Female	154.8	35	8.535	371.7	66	0	0.5179	-0.193494	50	208.558	6.5	86.1667	10.25	64.3333	9	78.8333	13	60.75	0.0363489	0.706909	88.7065	0.03	5.35715	0.730233	325.6	78.2555	78.9005	57.371
941000025345131	KO	Female	221.7	38	18.109	264.6	87	4	0.578397	0.977226	50	220.307	8.25	60.6667	6.75	75.1667	5.75	83.8333	10.25	64.75	0.239627	0.641399	90.9743	0.062	5.59387	0.492205	1616.2	15.6416	13.5256	48.0386
941000025345146	KO	Female	118.8	41	11.051	178.1	88	2	0.446729	0.798253	36	203.731	8	69.0833	8.25	44.5833	11.25	56.1667	13.5	42.25	0.552389	-0.0499843	59.3977	0.038	6.25417	0.615538	404.7	79.5651	86.212	83.2221
941000025345147	WT	Female	37.9	40	15.873	289	103	3	0.555556	-1	32	247.068	11.75	70.5	11.25	45.9167	2.5	97.9167	12.5	67.0833	0.664261	-0.524969	52.5829	0.049	1.38289	0.603604	494.7	76.3089	79.0984	85.9915
941000025345151	WT	Female	117.3	18	8.198	226.9	97	3	0.590698	0.430686	56	227.965	12.75	73.9167	9.5	51.4167	11.25	67.4167	10.75	58.9167	0.357918	0.40894	112.822	0.029	6.87709	0.478261	614.2	57.7825	83.3279	84.663
941000025345158	WT	Female	25.7	34	15.457	302.3	67	2	0.473451	1	52	255.882	9	55.9167	7.75	64.8333	6	88.0833	10.25	65.5833	0.419126	0.288737	83.8233	0.041	4.41654	0.458392	786.6	56.3692	78.0193	79.6466
941000025345160	WT	Female	179.5	35	14.682	226.3	91	4	0.258065	-0.866534	45	193.69	8.75	77	6	70.25	9.75	82.75	9.5	69.4167	0.399185	-0.527854	46.152	0.048	3.84345	0.692058	1270.1	14.0776	39.2174	59.326
941000025345166	KO	Male	101.4	27	18.464	277.4	77	3	0.5552	0.755623	50	244.146	9.25	76.5833	5.75	66.8333	9.25	76.3333	10	61.0833	0.495027	-0.194805	50.6808	0.051	8.80816	0.425743	660.1	68.9441	81.4119	86.7444
941000025345176	WT	Female	138.5	33	11.008	360.7	88	4	0.977465	-0.866827	50	251.517	14	60	8.75	36.0833	7.5	88.6667	13.25	51.1667	0.458128	-0.745833	66.5209	0.036	2.48547	0.614035	688.9	19.4658	-3.01931	41.2542
941000025345178	KO	Female	89.9	50	19.522	315.3	109	5	0.178082	-1	46	268.054	2.75	89	8.25	66.25	3.75	81.5	8	55.5833	0.500199	-0.21519	104.977	0.057	3.5569	0.600701	713.9	31.2229	63.8885	80.5015
941000025345183	KO	Male	113.7	28	17.591	311	115	6	0.485822	-0.842917	75	268.352	11.75	50	7.75	58.9167	10.5	45.9167	8.5	67.3333	0.190601	0.284672	78.3908	0.053	4.19851	0.418398	226.1	31.3578	60.9023	65.4578
941000025345194	KO	Female	57.4	26	12.053	182.7	76	2	0.425856	0.203556	59	175.172	8.75	67.6667	11.25	73.1667	8	73.5833	14.75	67.25	0.702424	0.752336	85.7832	0.041	9.76746	0.653061	551.3	43.2432	69.8712	79.9927
941000025345197	KO	Male	10	35	14.081	351	92	5	0.934911	0.996432	29	290.901	12.25	70.25	12.5	66.6667	4.75	87.75	13.25	59.3333	0.617506	-0.524697	54.9713	0.037	2.81562	0.646018	561.6	79.3803	85.1852	84.7934
941000025345198	WT	Female	196.7	29	10.686	142.7	57	2	0.359667	-0.312655	46	230.14	8.25	33.25	8.5	26.8333	12.25	66.0833	10.25	27.5	-0.436785	0.334604	52.6422	0.048	5.95516	0.573222	316.8	41.9508	56.5025	71.2121
941000025345200	KO	Male	70.5	29	13.965	298.7	90	4	0.449541	0.967204	81	324.949	6.25	94.4167	9	67.5833	4	83.75	9	52	0.343634	-0.154549	54.9846	0.04	3.82476	0.684039	853.6	62.2891	81.5136	82.4157
941000025345201	WT	Male	63.4	39	16.517	300.3	90	3	0.54321	0.247107	55	296.804	8.75	55.75	7	42.25	12.75	55	6.75	40.25	0.298824	0.195085	83.1486	0.05	3.91197	0.0541401	212	50.7075	63.1604	68.2547
941000025345202	WT	Male	55.1	27	13.436	284	69	8	0.770297	0.961935	67	315.345	10.25	79.0833	7.25	48.3333	10.75	44.8333	8.25	26.4167	0.253401	0.171898	79.0837	0.04	4.32933	0.355396	465.8	42.3358	4.50837	69.6222
941000025345206	KO	Female	41.1	32	19.304	246.4	88	4	0.233645	0.101086	50	189.514	8.25	53.8333	11.5	48.9167	6	76.25	13	44	-0.532114	0.645581	77.133	0.059	7.25707	0.67382	801.6	72.1058	82.8219	87.2006
941000025345209	KO	Male	NA	24	11.855	298.4	97	5	1	0.997773	43	284.134	11.75	61.5833	7	43.4167	8.25	78.5	7.75	34.8333	0.398841	0.470852	74.2888	0.032	2.39826	0.236364	191.3	51.9603	72.3471	66.597
941000025345210	WT	Male	94.2	34	17.44	343.8	96	7	0.65	1	73	343.879	6	77.8333	5.25	73.5833	7	44.1667	5.25	68.5	0.174323	0.278292	53.4064	0.044	3.92443	0.479365	276	59.6739	65.2899	72.2464
941000025345227	KO	Female	33.9	27	13.859	413.7	54	0	0.331633	0.986735	64	182.854	4.25	92	9.75	66.5833	4.25	91.5	11	60	0.227095	0.0470085	65.4242	0.032	4.84013	0.667954	609.8	71.5644	86.143	89.3408
941000025345231	WT	Male	NA	35	16.628	134.2	68	12	0.772727	-0.624434	64	286.741	11.75	59	8.5	62.6667	8.75	70.5	9.25	50.25	0.581123	-0.100796	82.9387	0.064	2.14909	0.472464	609	65.2053	69.0476	79.6388
941000025345238	KO	Male	58.4	28	17.891	319.2	81	3	0.547445	-0.310589	40	246.352	12.25	45.6667	9	47.3333	7	77.4167	9.5	42	0.588137	0.132332	75.653	0.05	5.98008	0.427083	530.8	73.3798	81.575	80.8779
941000025345242	WT	Female	125.7	30	10.898	297.2	62	5	0.481707	0.787478	65	202.313	8.5	35.75	12.75	51	13.75	67.4167	12.5	49.5833	-0.149631	0.663953	78.1262	0.037	2.14909	0.884058	511.1	77.0886	85.4627	87.9476
941000025345283	KO	Male	14.6	27	13.811	252.5	103	7	-0.52	0.990095	35	171.111	7.75	80.3333	8.5	43.6667	8.25	67.4167	2.5	6.5	0.651736	-0.387168	80.3682	0.049	1.43896	0.316017	917.3	64.8861	80.3881	83.9856
941000025345287	KO	Female	90.9	29	13.537	402.4	65	2	0.13913	-0.251846	60	246.575	0.5	99.3333	9.25	86.5833	6	81.1667	13.75	42.9167	-0.0070922	0.343816	69.8874	0.037	6.72759	0.798148	322.8	70.1673	85.0372	75.9603
941000025345289	WT	Male	195.4	26	11.855	330.2	57	4	0.512097	0.131389	63	186.119	3.25	91.8333	9	61.3333	6.5	82.6667	10	56.5833	0.72966	0.27027	73.5514	0.035	7.38789	0.578415	450.3	71.9298	88.7408	86.3646
941000025345295	WT	Male	NA	24	10.226	191	69	6	0.759717	-0.375	60	270.189	8	53.8333	7	58.3333	6	69.1667	8.75	54.5	0.721044	-0.481702	73.3673	0.041	2.35466	0.597884	216.8	14.6218	56.3192	68.4502
941000025345322	KO	Male	NA	36	11.388	343.2	83	6	0.960688	0.333153	36	295.103	7.25	72.3333	8.5	61	7.75	84.1667	9.5	43	0.129854	0.532353	55.6242	0.032	1.56354	0.0278884	323.3	67.244	76.5852	81.8435
941000025345327	KO	Male	167.7	33	11.758	358.5	62	8	0.484144	0.355977	50	288.99	10.5	65.6667	11.25	53.75	10.5	76.6667	13.25	46.6667	0.600963	-0.424129	65.6428	0.04	3.96803	0.566719	517.1	77.9927	84.5098	76.9677
941000025345335	WT	Male	27.7	34	13.509	148.6	67	2	0.383285	0.0467873	79	226.105	10	69.9167	7.5	69.75	6.25	72.6667	8.75	55.1667	0.628587	-0.149803	72.8655	0.05	5.22634	0.63528	1786	33.0347	47.0997	55.5991
941000025345351	WT	Male	18.6	33	14.951	271.7	73	7	0.5	-0.715815	58	227.445	2.75	95.6667	9.75	57.3333	8.25	83.8333	12.5	55.25	0.549214	-0.0560676	73.4046	0.045	4.65325	0.496653	1113.6	70.995	85.4346	88.5057
941000025345359	WT	Male	40.2	32	19.682	259.4	84	6	0.610586	-0.250207	77	250.897	10.25	45.4167	11.25	47.6667	5.5	87.75	8.75	50.5833	0.52245	0.248209	60.8105	0.062	5.88041	0.0974576	277.2	56.4574	77.2367	80.8081
941000025345367	WT	Male	88.2	28	7.01	91.1	44	6	0.462185	-0.948337	52	299.463	4.25	92.5833	8.25	72.3333	8	73.75	11.25	62.1667	-0.0122511	-0.557214	71.8223	0.036	3.88082	0.621188	228.4	61.5587	78.1961	80.7356
941000025345379	KO	Male	56.5	26	10.371	157.8	82	8	0.368821	-0.887625	33	257.925	9.25	60.5833	8.5	62.8333	10.25	44.0833	10.5	55.5833	0.392382	0.678312	82.7929	0.032	3.30773	0.566855	658.6	77.5433	88.2022	89.8269
941000025345383	WT	Male	119.1	31	17.428	222.4	84	5	0.616883	-0.355732	65	322.752	9.75	64.75	11	59.8333	12	80.1667	9	49.4167	0.361878	0.00600601	49.7978	0.054	6.304	0.413043	320.3	55.8227	69.9969	71.152
941000025345433	WT	Female	12.1	31	10.256	193.5	79	0	0.474286	-0.771963	50	181.474	8	71.5	9.25	69.9167	7	83.5	10	53.5	0.290027	-0.135453	52.8497	0.035	5.6437	0.704194	1113.4	57.8498	72.2112	80.2227
941000025345509	KO	Female	165.3	34	16.211	285.1	77	4	-0.927273	0.725153	68	197.468	6.75	89.1667	11.25	50.5	12	75.5833	10.5	61.5	0.261171	0.196311	34.7382	0.051	3.99295	0.681747	350.6	40.9298	78.6937	78.6937
941000025345527	WT	Male	114.8	14	7.968	218.8	52	7	0.482185	0.811179	71	254.196	7.5	77.5833	10	72.1667	11	70.4167	9.5	57.6667	0.309211	0.871795	86.2197	0.026	4.1736	0.79403	887.2	54.9256	76.0482	80.9626
											26
											100
											61
											38
											63
											62
											80
											85
											52
											45
											45
											60
											67
											30
											65
											36
											46
											58
											65
											78
											56
											54
											49
											38
											68
											75
											68
											67
											54
											67
											62
											73
											50
											55
											63
											67
											57
											55
											61
											67
											52
											43
											64
											71
											61
											56
											61
											38
											59
											46
											75
											75
											37
											44
											64
											60
											47
											32
											83
											79
