# Supplementary material for: Mice lacking two alleles of the schizophrenia risk gene Tcf4 and Olig2 display deficits in anxiety-related behavior, sensorimotor gating, and cognition
Source: Front Cell Neurosci. 2026 Jul 1;20:1837159. doi: 10.3389/fncel.2026.1837159 (PMC13368340; doi:10.3389/fncel.2026.1837159)
Supplement: Supplementary file 6 [file Table_2.XLSX]

## Sheet: Summary_Stats_and_N
Variable	Genotype	Sex	N	Mean	SD	SEM
FC_Context.Freezing.Episodes	WT	Female	17	9.2059	2.1107	0.5119
FC_Context.Freezing.Episodes	WT	Male	16	8.25	3.097	0.7743
FC_Context.Freezing.Episodes	KO	Female	13	7.6154	3.7314	1.0349
FC_Context.Freezing.Episodes	KO	Male	14	9.1607	2.7432	0.7331
FC_Context.Freezing.Time	WT	Female	17	62.1422	17.3437	4.2065
FC_Context.Freezing.Time	WT	Male	16	70.9062	15.7335	3.9334
FC_Context.Freezing.Time	KO	Female	13	71.0256	17.2795	4.7925
FC_Context.Freezing.Time	KO	Male	14	69.4107	16.0223	4.2821
FC_Cue.Freezing.Episodes	WT	Female	17	9.6471	2.4575	0.596
FC_Cue.Freezing.Episodes	WT	Male	16	8.4688	2.271	0.5677
FC_Cue.Freezing.Episodes	KO	Female	13	9.8269	1.522	0.4221
FC_Cue.Freezing.Episodes	KO	Male	14	8.2143	2.2336	0.597
FC_Cue.Freezing.Time	WT	Female	17	56.6078	12.7601	3.0948
FC_Cue.Freezing.Time	WT	Male	16	58.7187	10.9883	2.7471
FC_Cue.Freezing.Time	KO	Female	13	61.25	12.4217	3.4451
FC_Cue.Freezing.Time	KO	Male	14	59.3095	13.1289	3.5088
IC_General.Activity	WT	Female	17	4.9332	2.0531	0.498
IC_General.Activity	WT	Male	16	4.3103	1.5825	0.3956
IC_General.Activity	KO	Female	13	5.4271	1.8871	0.5234
IC_General.Activity	KO	Male	14	4.1629	2.089	0.5583
IC_Nocturnality	WT	Female	17	0.6154	0.1172	0.0284
IC_Nocturnality	WT	Male	16	0.4704	0.202	0.0505
IC_Nocturnality	KO	Female	13	0.6232	0.1093	0.0303
IC_Nocturnality	KO	Male	14	0.445	0.1737	0.0464
IC_Place.Learning	WT	Female	17	0.516	0.1727	0.0419
IC_Place.Learning	WT	Male	16	0.6157	0.1314	0.0328
IC_Place.Learning	KO	Female	13	0.277	0.4255	0.118
IC_Place.Learning	KO	Male	14	0.3989	0.5408	0.1445
IC_Serial.reversal.learning	WT	Female	17	211.52	25.6191	6.2136
IC_Serial.reversal.learning	WT	Male	16	268.833	43.877	10.9693
IC_Serial.reversal.learning	KO	Female	13	208.344	57.7631	16.0206
IC_Serial.reversal.learning	KO	Male	14	265.671	37.5081	10.0245
IC_Sucrose.Preference	WT	Female	17	0.1368	0.7376	0.1789
IC_Sucrose.Preference	WT	Male	16	-0.0784	0.6152	0.1538
IC_Sucrose.Preference	KO	Female	13	0.3522	0.72	0.1997
IC_Sucrose.Preference	KO	Male	14	0.0059	0.8358	0.2234
OF_Center.Distance	WT	Female	17	12.4942	3.8088	0.9238
OF_Center.Distance	WT	Male	16	13.1904	4.2561	1.064
OF_Center.Distance	KO	Female	13	16.5421	3.2552	0.9028
OF_Center.Distance	KO	Male	14	14.1171	2.5719	0.6874
OF_Center.Entries	WT	Female	17	76.8235	16.648	4.0377
OF_Center.Entries	WT	Male	16	71.125	16.2885	4.0721
OF_Center.Entries	KO	Female	13	86.3077	17.2355	4.7803
OF_Center.Entries	KO	Male	14	90.7857	16.0441	4.288
OF_Center.Time	WT	Female	17	276.512	91.3589	22.1578
OF_Center.Time	WT	Male	16	234.363	89.7198	22.4299
OF_Center.Time	KO	Female	13	292.354	72.0113	19.9723
OF_Center.Time	KO	Male	14	309.543	57.6296	15.4022
OF_Fecal.Pellets	WT	Female	17	3.1765	2.4299	0.5893
OF_Fecal.Pellets	WT	Male	16	5.875	2.5	0.625
OF_Fecal.Pellets	KO	Female	13	2.6923	1.8432	0.5112
OF_Fecal.Pellets	KO	Male	14	5.1429	1.7033	0.4552
OF_Mean.speed	WT	Female	17	0.0407	0.0095	0.0023
OF_Mean.speed	WT	Male	16	0.0434	0.0108	0.0027
OF_Mean.speed	KO	Female	13	0.0493	0.0106	0.003
OF_Mean.speed	KO	Male	14	0.0419	0.008	0.0021
OF_Rotations	WT	Female	17	31.0588	6.2497	1.5158
OF_Rotations	WT	Male	16	28.4375	6.5317	1.6329
OF_Rotations	KO	Female	13	33.1538	6.8172	1.8908
OF_Rotations	KO	Male	14	29.2857	5.5806	1.4915
PPI_Baseline	WT	Female	17	738.894	324.45	78.6908
PPI_Baseline	WT	Male	16	670.381	469.796	117.449
PPI_Baseline	KO	Female	13	569.438	357.612	99.1836
PPI_Baseline	KO	Male	14	595.136	291.37	77.8719
RFC_Context.Freezing.Episodes	WT	Female	17	9.4853	3.1306	0.7593
RFC_Context.Freezing.Episodes	WT	Male	16	9.0625	2.67	0.6675
RFC_Context.Freezing.Episodes	KO	Female	13	7.4808	3.2266	0.8949
RFC_Context.Freezing.Episodes	KO	Male	14	7.9286	2.5822	0.6901
RFC_Context.Freezing.Time	WT	Female	17	73.0539	13.6979	3.3222
RFC_Context.Freezing.Time	WT	Male	16	69.0573	13.4231	3.3558
RFC_Context.Freezing.Time	KO	Female	13	76.3397	11.1155	3.0829
RFC_Context.Freezing.Time	KO	Male	14	72.3571	17.2688	4.6153
RFC_Cue.Freezing.Episodes	WT	Female	17	11.0441	1.8291	0.4436
RFC_Cue.Freezing.Episodes	WT	Male	16	9.2969	2.1452	0.5363
RFC_Cue.Freezing.Episodes	KO	Female	13	11.6538	1.9752	0.5478
RFC_Cue.Freezing.Episodes	KO	Male	14	9.375	2.7886	0.7453
RFC_Cue.Freezing.Time	WT	Female	17	55.6814	12.7589	3.0945
RFC_Cue.Freezing.Time	WT	Male	16	50.5677	14.1234	3.5309
RFC_Cue.Freezing.Time	KO	Female	13	53.2051	10.0217	2.7795
RFC_Cue.Freezing.Time	KO	Male	14	49.3036	18.7188	5.0028
SI_Discrimination.Index	WT	Female	17	0.117	0.4579	0.1111
SI_Discrimination.Index	WT	Male	16	0.0659	0.3371	0.0843
SI_Discrimination.Index	KO	Female	13	0.1814	0.3307	0.0917
SI_Discrimination.Index	KO	Male	14	0.059	0.3663	0.0979
SI_Free.Interaction	WT	Female	17	73.5623	19.8499	4.8143
SI_Free.Interaction	WT	Male	16	73.2157	11.1031	2.7758
SI_Free.Interaction	KO	Female	13	72.8441	18.7368	5.1966
SI_Free.Interaction	KO	Male	14	69.3322	12.118	3.2387
SI_Preference.Index	WT	Female	17	0.2516	0.3485	0.0845
SI_Preference.Index	WT	Male	16	0.3828	0.2805	0.0701
SI_Preference.Index	KO	Female	13	0.2733	0.3023	0.0838
SI_Preference.Index	KO	Male	14	0.3903	0.2299	0.0614
TST_Immobile.Time	WT	Female	17	99.3706	68.1252	16.5228
TST_Immobile.Time	WT	Male	14	89.8357	49.8248	13.3162
TST_Immobile.Time	KO	Female	13	80.9846	57.7492	16.0167
TST_Immobile.Time	KO	Male	12	84.8583	53.3123	15.3899
YM_Spontaneous.Alternations	WT	Female	17	111.529	18.9048	4.5851
YM_Spontaneous.Alternations	WT	Male	16	116	21.6979	5.4245
YM_Spontaneous.Alternations	KO	Female	13	105.385	17.2508	4.7845
YM_Spontaneous.Alternations	KO	Male	14	125	27.0839	7.2385

## Sheet: Two_Way_ANOVA_Results
Variable	Effect	DFn	DFd	F-statistic	p-value	η²p
FC_Context.Freezing.Episodes	Genotype	1	56	0.19	0.665	0.0033
FC_Context.Freezing.Episodes	Genotype:Sex	1	56	2.706	0.106	0.0453
FC_Context.Freezing.Episodes	Sex	1	56	0.05	0.824	0.0009
FC_Context.Freezing.Time	Genotype	1	56	0.72	0.4	0.0123
FC_Context.Freezing.Time	Genotype:Sex	1	56	1.448	0.234	0.0248
FC_Context.Freezing.Time	Sex	1	56	0.911	0.344	0.016
FC_Cue.Freezing.Episodes	Genotype	1	56	0.005	0.946	0.0001
FC_Cue.Freezing.Episodes	Genotype:Sex	1	56	0.147	0.703	0.0026
FC_Cue.Freezing.Episodes	Sex	1	56	5.938	0.018	0.0959
FC_Cue.Freezing.Time	Genotype	1	56	0.661	0.42	0.0113
FC_Cue.Freezing.Time	Genotype:Sex	1	56	0.401	0.529	0.007
FC_Cue.Freezing.Time	Sex	1	56	0.008	0.928	0.0001
IC_General.Activity	Genotype	1	56	0.119	0.731	0.002
IC_General.Activity	Genotype:Sex	1	56	0.418	0.521	0.0073
IC_General.Activity	Sex	1	56	3.409	0.07	0.0574
IC_Nocturnality	Genotype	1	56	0.048	0.827	0.0008
IC_Nocturnality	Genotype:Sex	1	56	0.168	0.683	0.0029
IC_Nocturnality	Sex	1	56	15.689	0.0002	0.2188
IC_Place.Learning	Genotype	1	56	6.424	0.014	0.0997
IC_Place.Learning	Genotype:Sex	1	56	0.015	0.903	0.0003
IC_Place.Learning	Sex	1	56	1.505	0.225	0.0262
IC_Serial.reversal.learning	Genotype	1	56	0.085	0.771	0.0015
IC_Serial.reversal.learning	Genotype:Sex	1	56	3.58e-07	1	6.28e-09
IC_Serial.reversal.learning	Sex	1	56	28.214	1.94e-06	0.335
IC_Sucrose.Preference	Genotype	1	56	0.625	0.433	0.0107
IC_Sucrose.Preference	Genotype:Sex	1	56	0.12	0.73	0.0021
IC_Sucrose.Preference	Sex	1	56	2.125	0.15	0.0366
OF_Center.Distance	Genotype	1	56	7.107	0.01	0.1092
OF_Center.Distance	Genotype:Sex	1	56	2.822	0.099	0.0472
OF_Center.Distance	Sex	1	56	0.586	0.447	0.0104
OF_Center.Entries	Genotype	1	56	11.564	0.001	0.1662
OF_Center.Entries	Genotype:Sex	1	56	1.403	0.241	0.024
OF_Center.Entries	Sex	1	56	0.069	0.794	0.0012
OF_Center.Time	Genotype	1	56	4.826	0.032	0.0768
OF_Center.Time	Genotype:Sex	1	56	2.033	0.159	0.0344
OF_Center.Time	Sex	1	56	0.557	0.459	0.0098
OF_Fecal.Pellets	Genotype	1	56	1.155	0.287	0.0195
OF_Fecal.Pellets	Genotype:Sex	1	56	0.048	0.828	0.0008
OF_Fecal.Pellets	Sex	1	56	21.054	2.56e-05	0.2732
OF_Mean.speed	Genotype	1	56	1.944	0.169	0.0324
OF_Mean.speed	Genotype:Sex	1	56	3.907	0.053	0.0641
OF_Mean.speed	Sex	1	56	0.536	0.467	0.0095
OF_Rotations	Genotype	1	56	0.803	0.374	0.0137
OF_Rotations	Genotype:Sex	1	56	0.145	0.705	0.0025
OF_Rotations	Sex	1	56	3.815	0.056	0.0638
PPI_Baseline	Genotype	1	56	1.621	0.208	0.0272
PPI_Baseline	Genotype:Sex	1	56	0.241	0.625	0.0042
PPI_Baseline	Sex	1	56	0.075	0.785	0.0013
RFC_Context.Freezing.Episodes	Genotype	1	56	4.287	0.043	0.0688
RFC_Context.Freezing.Episodes	Genotype:Sex	1	56	0.331	0.567	0.0058
RFC_Context.Freezing.Episodes	Sex	1	56	0.002	0.967	3.57e-05
RFC_Context.Freezing.Time	Genotype	1	56	0.814	0.371	0.0138
RFC_Context.Freezing.Time	Genotype:Sex	1	56	3.69e-06	0.998	6.47e-08
RFC_Context.Freezing.Time	Sex	1	56	1.207	0.277	0.0211
RFC_Cue.Freezing.Episodes	Genotype	1	56	0.36	0.551	0.0062
RFC_Cue.Freezing.Episodes	Genotype:Sex	1	56	0.217	0.643	0.0038
RFC_Cue.Freezing.Episodes	Sex	1	56	12.241	0.0009	0.1794
RFC_Cue.Freezing.Time	Genotype	1	56	0.255	0.616	0.0044
RFC_Cue.Freezing.Time	Genotype:Sex	1	56	0.027	0.87	0.0005
RFC_Cue.Freezing.Time	Sex	1	56	1.542	0.22	0.0268
SI_Discrimination.Index	Genotype	1	56	0.083	0.774	0.0014
SI_Discrimination.Index	Genotype:Sex	1	56	0.13	0.72	0.0023
SI_Discrimination.Index	Sex	1	56	0.714	0.402	0.0126
SI_Free.Interaction	Genotype	1	56	0.311	0.579	0.0053
SI_Free.Interaction	Genotype:Sex	1	56	0.146	0.704	0.0026
SI_Free.Interaction	Sex	1	56	0.184	0.669	0.0033
SI_Preference.Index	Genotype	1	56	0.036	0.85	0.0006
SI_Preference.Index	Genotype:Sex	1	56	0.008	0.927	0.0001
SI_Preference.Index	Sex	1	56	2.666	0.108	0.0454
TST_Immobile.Time	Genotype	1	52	0.594	0.444	0.0109
TST_Immobile.Time	Genotype:Sex	1	52	0.181	0.672	0.0034
TST_Immobile.Time	Sex	1	52	0.051	0.823	0.001
YM_Spontaneous.Alternations	Genotype	1	56	0.07	0.792	0.0012
YM_Spontaneous.Alternations	Genotype:Sex	1	56	1.84	0.18	0.0313
YM_Spontaneous.Alternations	Sex	1	56	4.127	0.047	0.0686

## Sheet: FDR_Correction
Variable	Effect	p-value	q-value (FDR)	Significant (q<0.05)
FC_Context.Freezing.Episodes	Genotype	0.665	0.9409	No
FC_Context.Freezing.Episodes	Genotype:Sex	0.106	0.4765	No
FC_Context.Freezing.Episodes	Sex	0.824	0.9409	No
FC_Context.Freezing.Time	Genotype	0.4	0.8981	No
FC_Context.Freezing.Time	Genotype:Sex	0.234	0.6952	No
FC_Context.Freezing.Time	Sex	0.344	0.8897	No
FC_Cue.Freezing.Episodes	Genotype	0.946	0.9854	No
FC_Cue.Freezing.Episodes	Genotype:Sex	0.703	0.9409	No
FC_Cue.Freezing.Episodes	Sex	0.018	0.1687	No
FC_Cue.Freezing.Time	Genotype	0.42	0.8981	No
FC_Cue.Freezing.Time	Genotype:Sex	0.529	0.9409	No
FC_Cue.Freezing.Time	Sex	0.928	0.9803	No
IC_General.Activity	Genotype	0.731	0.9409	No
IC_General.Activity	Genotype:Sex	0.521	0.9409	No
IC_General.Activity	Sex	0.07	0.375	No
IC_Nocturnality	Genotype	0.827	0.9409	No
IC_Nocturnality	Genotype:Sex	0.683	0.9409	No
IC_Nocturnality	Sex	0.0002	0.0053	Yes
IC_Place.Learning	Genotype	0.014	0.15	No
IC_Place.Learning	Genotype:Sex	0.903	0.9803	No
IC_Place.Learning	Sex	0.225	0.6952	No
IC_Serial.reversal.learning	Genotype	0.771	0.9409	No
IC_Serial.reversal.learning	Genotype:Sex	1	1	No
IC_Serial.reversal.learning	Sex	0	0.0001	Yes
IC_Sucrose.Preference	Genotype	0.433	0.8981	No
IC_Sucrose.Preference	Genotype:Sex	0.73	0.9409	No
IC_Sucrose.Preference	Sex	0.15	0.625	No
OF_Center.Distance	Genotype	0.01	0.125	No
OF_Center.Distance	Genotype:Sex	0.099	0.4765	No
OF_Center.Distance	Sex	0.447	0.8981	No
OF_Center.Entries	Genotype	0.001	0.015	Yes
OF_Center.Entries	Genotype:Sex	0.241	0.6952	No
OF_Center.Entries	Sex	0.794	0.9409	No
OF_Center.Time	Genotype	0.032	0.2667	No
OF_Center.Time	Genotype:Sex	0.159	0.6276	No
OF_Center.Time	Sex	0.459	0.8981	No
OF_Fecal.Pellets	Genotype	0.287	0.7687	No
OF_Fecal.Pellets	Genotype:Sex	0.828	0.9409	No
OF_Fecal.Pellets	Sex	0	0.001	Yes
OF_Mean.speed	Genotype	0.169	0.6338	No
OF_Mean.speed	Genotype:Sex	0.053	0.3231	No
OF_Mean.speed	Sex	0.467	0.8981	No
OF_Rotations	Genotype	0.374	0.8981	No
OF_Rotations	Genotype:Sex	0.705	0.9409	No
OF_Rotations	Sex	0.056	0.3231	No
PPI_Baseline	Genotype	0.208	0.6952	No
PPI_Baseline	Genotype:Sex	0.625	0.9409	No
PPI_Baseline	Sex	0.785	0.9409	No
RFC_Context.Freezing.Episodes	Genotype	0.043	0.3205	No
RFC_Context.Freezing.Episodes	Genotype:Sex	0.567	0.9409	No
RFC_Context.Freezing.Episodes	Sex	0.967	0.9935	No
RFC_Context.Freezing.Time	Genotype	0.371	0.8981	No
RFC_Context.Freezing.Time	Genotype:Sex	0.998	1	No
RFC_Context.Freezing.Time	Sex	0.277	0.7687	No
RFC_Cue.Freezing.Episodes	Genotype	0.551	0.9409	No
RFC_Cue.Freezing.Episodes	Genotype:Sex	0.643	0.9409	No
RFC_Cue.Freezing.Episodes	Sex	0.0009	0.015	Yes
RFC_Cue.Freezing.Time	Genotype	0.616	0.9409	No
RFC_Cue.Freezing.Time	Genotype:Sex	0.87	0.9596	No
RFC_Cue.Freezing.Time	Sex	0.22	0.6952	No
SI_Discrimination.Index	Genotype	0.774	0.9409	No
SI_Discrimination.Index	Genotype:Sex	0.72	0.9409	No
SI_Discrimination.Index	Sex	0.402	0.8981	No
SI_Free.Interaction	Genotype	0.579	0.9409	No
SI_Free.Interaction	Genotype:Sex	0.704	0.9409	No
SI_Free.Interaction	Sex	0.669	0.9409	No
SI_Preference.Index	Genotype	0.85	0.9515	No
SI_Preference.Index	Genotype:Sex	0.927	0.9803	No
SI_Preference.Index	Sex	0.108	0.4765	No
TST_Immobile.Time	Genotype	0.444	0.8981	No
TST_Immobile.Time	Genotype:Sex	0.672	0.9409	No
TST_Immobile.Time	Sex	0.823	0.9409	No
YM_Spontaneous.Alternations	Genotype	0.792	0.9409	No
YM_Spontaneous.Alternations	Genotype:Sex	0.18	0.6429	No
YM_Spontaneous.Alternations	Sex	0.047	0.3205	No

## Sheet: PostHoc_Comparisons
Note
No significant interactions detected

## Sheet: Normality test
Variable	Shapiro-Wilk test (p-value)	Homegenity (p-value)
FC_Context.Freezing.Episodes	0.286677	0.244919
FC_Context.Freezing.Time	0.479934	0.944821
FC_Cue.Freezing.Episodes	0.621675	0.474158
FC_Cue.Freezing.Time	0.885241	0.661978
IC_General.Activity	0.390586	0.774057
IC_Nocturnality	0.00739051	0.998897
IC_Place.Learning	2.01199e-08	0.016291
IC_Serial.reversal.learning	0.019414	0.7369
IC_Sucrose.Preference	4.51511e-05	0.353986
OF_Center.Distance	0.546427	0.175209
OF_Center.Entries	0.905018	0.660075
OF_Center.Time	0.025285	0.0325422
OF_Fecal.Pellets	0.0584728	0.211043
OF_Mean.speed	0.441739	0.804851
OF_Rotations	0.521168	0.926833
PPI_Baseline	0.000423364	0.163619
RFC_Context.Freezing.Episodes	0.517713	0.969602
RFC_Context.Freezing.Time	0.00708612	0.95713
RFC_Cue.Freezing.Episodes	0.128322	0.383805
RFC_Cue.Freezing.Time	0.0347401	0.396223
SI_Discrimination.Index	0.65469	0.431047
SI_Free.Interaction	0.01668	0.7946
SI_Preference.Index	0.000159867	0.392414
TST_Immobile.Time	0.00678594	0.381434
YM_Spontaneous.Alternations	0.296312	0.0845138

## Sheet: Mixed_Model_PPI
Effect	Sum Sq	Mean Sq	NumDF	DenDF	F-statistic	p-value
Genotype	478.123	478.123	1	56	5.598	0.0215
Sex	20.4085	20.4085	1	56	0.239	0.6269
Intensity	12594.8	6297.42	2	112	73.727	3.706e-18
Genotype:Sex	0.0340199	0.0340199	1	56	0.3983	0.9841
Genotype:Intensity	167.186	83.5929	2	112	0.979	0.379
Sex:Intensity	64.8056	32.4028	2	112	0.379	0.6852
Genotype:Sex:Intensity	85.913	42.9565	2	112	0.503	0.6061

## Sheet: Mixed_Model_PPI_Genotype
Effect	Sum Sq	Mean Sq	NumDF	DenDF	F-statistic	p-value
Genotype	490.168	490.168	1	58	5.859	0.0186
Intensity	12544.6	6272.28	2	116	74.979	1.26e-21
Genotype:Intensity	172.914	86.4568	2	116	1.034	0.359

## Sheet: PostHoc_PPI_Genotype
Intensity	contrast	estimate	SE	t.ratio	p.value
70	WT - KO	-10.2901	4.6344	-2.22	0.0291
75	WT - KO	-12.5518	4.6344	-2.708	0.0082
80	WT - KO	-7.7291	4.6344	-1.668	0.0991

## Sheet: Statistical_Methods_Text
Section	Content
Statistical Methods	STATISTICAL ANALYSIS All analyses were conducted in R (version 4.x.x) using packages tidyverse, rstatix, emmeans, lme4, and lmerTest. SINGLE-POINT MEASURES: Univariate two-way ANOVA was employed to test the effects of Genotype (WT vs. KO), Sex (Female vs. Male), and their interaction on behavioral metrics. F-statistics, p-values, and partial eta-squared (η²p) effect sizes were calculated for each…
