# Supplementary material for: Mice lacking two alleles of the schizophrenia risk gene Tcf4 and Olig2 display deficits in anxiety-related behavior, sensorimotor gating, and cognition
Source: Front Cell Neurosci. 2026 Jul 1;20:1837159. doi: 10.3389/fncel.2026.1837159 (PMC13368340; doi:10.3389/fncel.2026.1837159)
Supplement: Supplementary file 7 [file Table_3.XLSX]

## Sheet: Readouts
Readout	Full Name	Explanation
OF_Rotations	Open Field: Total Rotations	Higher values indicate higher anxiety related phenotype.
OF_Center Distance	Open Field: Distance in Center	Lower values indicate higher anxiety related phenotype.
OF_Center Time	Open Field: Time in Center	Lower values indicate higher anxiety related phenotype.
OF_Center Entries	Open Field: Entries into Center	Lower values indicate higher anxiety related phenotype.
OF_Fecal Pellets	Open Field: Number of Fecal Pellets	Higher values indicate higher anxiety related phenotype.
TST_Immobile Time	Tail Suspension Test: Immobility Time	Lower values indicate increased depression-like phenotype.
IC_Sucrose Preference	Intellicage: Sucrose Preference	Higher values indicate higher reward-seeking behavior.
IC_Place Learning	Intellicage: Place Learning	Higher values indicate better spatial learning performance.
YM_Spontaneous Alternations	Y-Maze: Spontaneous Alternations	Higher values indicate better spatial working memory performance.
IC_Serial reversal learning	Intellicage: Serial Reversal Learning	Higher values indicate superior cognitive flexibility performance.
FC_Context Freezing Episodes	Fear Conditioning: Context Freezing Episodes	Higher values indicate stronger short-term fear memory performance related to the environment.
FC_Context Freezing Time	Fear Conditioning: Context Freezing Time	Higher values indicate stronger short-term fear memory performance related to the environment.
FC_Cue Freezing Episodes	Fear Conditioning: Cue Freezing Episodes	Higher values indicate stronger long-term fear memory performance related to the cue.
FC_Cue Freezing Time	Fear Conditioning: Cue Freezing Time	Higher values indicate stronger long-term fear memory performance related to the cue.
RFC_Context Freezing Episodes	Recall Fear Conditioning: Context Freezing Episodes	Higher values indicate stronger long-term fear memory performance related to the environment.
RFC_Context Freezing Time	Recall Fear Conditioning: Context Freezing Time	Higher values indicate stronger long-term fear memory performance related to the environment.
RFC_Cue Freezing Episodes	Recall Fear Conditioning: Cue Freezing Episodes	Higher values indicate stronger long-term fear memory performance related to the cue.
RFC_Cue Freezing Time	Recall Fear Conditioning: Cue Freezing Time	Higher values indicate stronger long-term fear memory performance related to the cue.
SI_Preference Index	Social Interaction: Preference Index	Higher values indicate a higher preference for social stimuli over inanimate objects.
SI_Discrimination Index	Social Interaction: Discrimination Index	Higher values indicate better social memory performance.
SI_Free Interaction	Social Interaction: Free Interaction Time	Higher values indicate better social motivation related phenotype.
OF_Mean speed	Open Field: Mean Speed	Higher values indicate higher general locomotor activity.
IC_General Activity	Intellicage: General Activity	Higher values indicate higher baseline activity levels within the home-cage environment.
IC_Nocturnality	Intellicage: Nocturnality	Higher values indicate stronger activity during the dark phase.
PPI_Baseline	Pre-Pulse Inhibition: Baseline Startle	Higher values indicate stronger innate startle reflex to a sudden acoustic stimulus.
PPI_Prepulse 70 dB	Pre-Pulse Inhibition: at 70 dB	Higher values indicate more efficient sensorimotor gating at 70 dB.
PPI_Prepulse 75 dB	Pre-Pulse Inhibition: at 75 dB	Higher values indicate more efficient sensorimotor gating at 75 dB.
PPI_Prepulse 80 dB	Pre-Pulse Inhibition: at 80 dB	Higher values indicate more efficient sensorimotor gating at 80 dB.
